# Supplementary material for: Generation of Skeletal Muscle Organoids from Human Pluripotent Stem Cells to Model Myogenesis and Muscle Regeneration
Source: Int J Mol Sci. 2022 May 4;23(9):5108. doi: 10.3390/ijms23095108 (PMC9103168; doi:10.3390/ijms23095108)
Supplement: Supplementary file 1 [file ijms-23-05108-s001.zip]

Archive with 1 entries (1 files):
- ijms-1691083-supplementary.pdf
